# Supplementary material for: Prevalence of Linda Virus Neutralizing Antibodies in the Austrian Pig Population
Source: Viruses. 2021 May 27;13(6):1001. doi: 10.3390/v13061001 (PMC8229103; doi:10.3390/v13061001)
Supplement: Supplementary file 1 [file viruses-13-01001-s001.zip]

Archive with 1 entries (1 files):
- viruses-1222859 suppl 5.28.pdf
